# Supplementary material for: Comparative study on the modulation of incretin and insulin homeostasis by butyrate in chicken and rabbit
Source: PLoS One. 2018 Oct 11;13(10):e0205512. doi: 10.1371/journal.pone.0205512 (PMC6181377; doi:10.1371/journal.pone.0205512)
Supplement: S1 Table — (XLSX) [file pone.0205512.s001.xlsx]

## Sheet: Chicken
		Glucose (mmol/l)	Glucose (mmol/l)	Glucose (mmol/l)	Glucose (mmol/l)	Insulin (microIU/ml)	Insulin (microIU/ml)	Insulin (microIU/ml)	Insulin (microIU/ml)	GLP-1 (pg/ml)	GLP-1 (pg/ml)	GLP-1 (pg/ml)	GLP-1 (pg/ml)	GIP (pg/ml)	GIP (pg/ml)	GIP (pg/ml)	GIP (pg/ml)
No	Treatment	0 Min	10 Min	30 Min	60 Min	0 Min	10 Min	30 Min	60 Min	0 Min	10 Min	30 Min	60 Min	0 Min	10 Min	30 Min	60 Min
1	Butyrate, elevated dose	11.8685	13.8474	12.6984	10.4429	9.76794	8.39242	8.04026	9.28807	10.4384	7.4669	7.0424	8.3159	42.1278	34.8541	27.3006	34.8541
3	Butyrate, elevated dose	ND	ND	ND	ND	10.1748	8.74485	8.42322	7.83541	ND	ND	ND	ND	ND	ND	ND	ND
4	Butyrate, elevated dose	10.4642	10.3152	10.8897	10.6557	9.22217	8.75322	8.10392	7.36213	7.96215	8.24515	3.57565	6.68865	36.8124	30.6577	21.9851	32.8958
7	Butyrate, elevated dose	11.0387	9.74072	10.8472	9.69816	10.4583	9.31662	8.84641	9.12971	5.41515	4.84915	3.5049	6.3349	32.3362	25.3422	13.5923	20.3066
8	Butyrate, elevated dose	10.5493	9.33644	9.23005	8.91088	8.68672	7.11985	6.99173	6.81328	2.01915	0.88715	4.28315	3.3634	19.4673	19.1875	11.3542	18.3482
9	Butyrate, elevated dose	9.91094	9.48538	9.9535	9.25132	9.02127	7.80892	8.72816	7.49894	10.0846	6.7594	8.52815	2.3729	42.6874	30.6577	40.1695	21.7054
10	Butyrate, elevated dose	13.358	14.9325	13.6771	13.741	ND	ND	ND	ND	6.40565	6.1934	4.0709	2.5144	43.8064	26.1815	22.2649	14.9911
11	Butyrate, basic dose	10.2301	8.10231	9.61305	8.93215	10.1634	8.29389	9.06612	8.98572	12.2779	8.52815	7.11315	8.66965	41.0088	39.8898	21.9851	39.8898
12	Butyrate, basic dose	10.145	10.145	8.6981	8.78321	9.40336	8.9155	8.81228	9.75741	10.9337	12.0657	10.9337	7.96215	44.6457	44.6457	54.9968	47.4433
13	Butyrate, basic dose	10.7408	9.91094	10.1237	10.0386	9.43266	8.9068	9.25029	8.83785	4.84915	6.1934	6.9009	7.11315	30.3779	37.9314	38.2112	31.497
14	Butyrate, basic dose	11.3791	12.06	10.7833	12.5707	10.2442	8.82931	7.89571	8.80379	7.82065	6.0519	4.9199	4.56615	37.6517	13.5923	14.1518	13.8721
15	Butyrate, basic dose	9.57049	8.86832	8.99599	9.23005	9.79966	8.21239	9.45229	8.67026	8.81115	7.0424	9.1649	6.54715	34.5743	30.9374	33.735	27.3006
17	Butyrate, basic dose	ND	ND	ND	ND	9.77848	9.12057	8.93295	9.41311	9.94315	8.0329	4.2124	6.26415	28.9791	36.8124	26.4613	24.7827
19	Butyrate, basic dose	11.1451	10.8685	11.1025	10.4003	9.09326	7.52939	7.83541	8.23446	9.7309	9.3064	13.9052	15.3909	30.6577	37.9314	42.9671	39.8898
21	Control	10.528	10.9748	12.1026	11.8472	10.4219	8.92421	9.12057	8.50918	9.1649	7.3254	11.2874	6.1934	47.4433	37.0922	50.8004	31.497
24	Control	11.06	11.4642	15.9326	10.4216	12.2167	11.7484	10.7202	11.4174	26.6401	23.1734	17.1596	19.7066	ND	ND	ND	ND
25	Control	10.9961	9.67688	9.86839	9.61305	10.6188	9.60232	10.2094	9.53169	10.7214	9.7309	9.80165	10.1554	53.8778	54.9968	53.598	48.0028
27	Control	11.5919	11.1451	11.1025	11.2089	9.9946	9.51171	9.93964	9.12057	5.9104	6.9009	8.95265	8.38665	25.3422	37.9314	32.8958	38.7707
28	Control	10.8897	10.3152	9.80455	10.2088	9.74691	9.35496	9.55176	9.4819	16.8059	13.3392	14.6834	13.1976	61.4313	61.9908	46.8838	46.0445
29	Control	12.2728	11.2302	11.1238	10.6557	9.72597	8.78687	8.65387	8.45427	10.2969	12.4901	10.7214	10.0139	61.711	65.3479	47.1635	58.6337
30	Control	13.1239	12.0175	11.6557	12.209	9.82092	9.29757	8.53294	7.52328	4.84915	7.11315	6.6179	4.56615	29.5386	34.0148	38.491	28.1398
