# Supplementary material for: Comparative study on the modulation of incretin and insulin homeostasis by butyrate in chicken and rabbit
Source: PLoS One. 2018 Oct 11;13(10):e0205512. doi: 10.1371/journal.pone.0205512 (PMC6181377; doi:10.1371/journal.pone.0205512)
Supplement: S2 Table — (XLSX) [file pone.0205512.s002.xlsx]

## Sheet: Rabbit
		Glucose (mmol/l)	Glucose (mmol/l)	Glucose (mmol/l)	Glucose (mmol/l)	Insulin (pg/ml)	Insulin (pg/ml)	Insulin (pg/ml)	Insulin (pg/ml)	GLP-1 (pg/ml)	GLP-1 (pg/ml)	GLP-1 (pg/ml)	GLP-1 (pg/ml)	GIP (pg/ml)	GIP (pg/ml)	GIP (pg/ml)	GIP (pg/ml)
	Treatment	0 Min	10 Min	30 Min	60 Min	0 Min	10 Min	30 Min	60 Min	0 Min	10 Min	30 Min	60 Min	0 Min	10 Min	30 Min	60 Min
	Control	ND	ND	ND	ND	ND	ND	ND	ND	127.656	131.706	101.696	74.9316	ND	ND	ND	ND
	Control	5.78669	5.95652	6.28848	6.44389	247.045	332.869	182.286	269.043	133.681	142.01	109.341	ND	59.2848	64.0904	21.277	25.6457
	Control	5.48814	6.6868	7.43285	7.42241	162.451	163.067	62.305	113.605	79.1676	83.2096	81.8541	73.1901	29.1407	30.8882	27.8301	28.7038
	Control	ND	ND	ND	ND	ND	ND	ND	ND	91.61	85.5579	77.2635	88.5749	ND	ND	ND	ND
	Control	4.89669	5.31023	5.00151	5.18265	132.642	127.076	136.523	81.3438	65.9292	68.8547	66.0684	71.3602	93.7977	75.0122	26.0826	20.4032
	Control	5.68956	6.45406	7.55296	7.97021	375.504	144.192	108.647	208.601	105.706	87.4972	110.742	101.012	16.9083	22.5876	32.1988	13.8502
	Control	5.52586	4.87689	5.60555	5.93192	69.4218	67.1438	52.3579	97.2281	72.806	60.0151	65.814	72.3968	89.429	116.078	82.0022	79.381
	Control	5.4785	5.13874	6.78495	7.176	440.118	214.601	127.529	188.824	ND	ND	ND	ND	64.5273	53.6055	96.419	60.5955
	Butyrate, basic dose	5.89716	6.41532	5.77113	6.12237	152.979	92.5366	101.879	160.015	89.6331	94.6897	96.9433	102.481	89.8659	78.0703	25.6457	24.772
	Butyrate, basic dose	6.7376	6.81708	7.08937	6.98266	112.436	216.355	96.5856	86.7141	ND	ND	ND	ND	73.2647	73.7016	59.7217	74.1385
	Butyrate, basic dose	5.70242	6.34655	6.96581	6.17456	163.686	123.094	42.7893	102.566	104.944	100.259	64.1814	105.323	21.277	24.772	271.168	15.1608
	Butyrate, basic dose	5.46085	6.16757	6.63487	6.25426	138.517	172.009	122.23	178.776	ND	ND	ND	ND	95.9821	78.5072	26.9563	26.0826
	Butyrate, basic dose	5.09891	6.38427	6.70337	5.81316	97.5514	109.392	55.5963	69.2108	83.4503	82.2676	79.9622	72.8696	97.2927	70.2066	50.1105	81.1284
	Butyrate, basic dose	6.05419	6.7264	7.09313	6.62691	77.5875	64.1864	72.2403	107.542	75.9246	77.6874	86.8908	78.3968	100.788	80.6916	39.6256	37.4412
	Butyrate, basic dose	6.46639	7.97054	8.75754	7.21001	127.529	144.722	148.504	88.4113	88.8652	103.465	133.134	99.2784	30.0144	30.4513	21.7138	17.782
	Butyrate, basic dose	6.16278	6.34386	6.58326	6.45035	66.9414	64.5711	50.7559	73.1363	77.8433	78.1185	91.9952	89.753	95.5452	86.3709	58.848	76.3228
	Butyrate, elevated dose	6.29663	7.28914	6.68989	7.06442	106.09	73.8174	92.5366	107.177	90.3596	95.1853	76.9974	97.3977	ND	ND	ND	ND
	Butyrate, elevated dose	6.01189	6.40865	7.33814	6.8738	109.392	118.024	98.202	104.309	84.185	86.4575	94.3403	86.4575	26.9563	27.3932	23.8982	21.7138
	Butyrate, elevated dose	6.03836	6.22455	6.44604	6.14298	150.721	138.015	113.605	87.2753	135.546	123.774	95.6885	79.2088	53.6055	55.353	68.0223	80.6916
	Butyrate, elevated dose	ND	ND	ND	ND	ND	ND	ND	ND	70.5409	73.1257	68.7486	101.696	ND	ND	ND	ND
	Butyrate, elevated dose	5.79976	6.80771	8.09253	7.67199	124.404	200.391	68.1675	108.277	99.5209	139.287	188.472	100.592	28.7038	44.4312	21.7138	30.0144
	Butyrate, elevated dose	5.35649	6.88432	6.32048	6.90251	ND	ND	ND	ND	ND	ND	ND	ND	70.6435	57.1005	68.0223	66.2748
	Butyrate, elevated dose	4.51398	5.95813	5.82597	5.13233	144.722	115.588	78.5675	32.9669	97.704	114.295	88.5749	91.5463	89.429	79.381	37.0044	47.4893
	Butyrate, elevated dose	4.77077	6.33826	7.02571	6.56002	124.404	91.3338	56.8957	107.909	120.473	149.35	157.202	140.946	65.8379	65.8379	23.8982	23.8982
